# Supplementary material for: Tissue Microbiome Profiling Identifies an Enrichment of Specific Enteric Bacteria in Opisthorchis viverrini Associated Cholangiocarcinoma
Source: eBioMedicine. 2016 May 6;8:195–202. doi: 10.1016/j.ebiom.2016.04.034 (PMC4919562; doi:10.1016/j.ebiom.2016.04.034)
Supplement: Supplementary file 2 — Supplementary File 1 [file mmc2.xlsx]

## Sheet: Non-OVa CCA
No.	Sample ID	Gender	Age	Origin	Ethnicity	Anatomical subtype	Sequencing Library ID
							Normal	Tumor
1	45070804	M	53	Singapore	Chinese	Intrahep	PHC684	PHC683
2	29150572	M	61	Singapore	Chinese	Intrahep	PHC698	PHC697
3	Z2293	F	70	Singapore	Burmese	Extrahep	PHC700	PHC699
4	2410	M	68	Romania	Caucasian	Extrahep	PHC701	PHC702
5	FUNCGT 06 -2143a	F	52	Romania	Caucasian	Intrahep	PHC703	PHC704
6	2000861	F	69	Singapore	Chinese	Intrahep	PHC706	PHC705
7	61271150	F	39	Singapore	n.a.	Intrahep	PHC708	PHC707
8	003P	F	45	Romania	Caucasian	Intrahep	PHC709	PHC710
9	21914187	F	67	Singapore	Chinese	Intrahep	RBU012	RBU011
10	23474504	F	51	Singapore	n.a.	Intrahep	RBU014	RBU013
11	77071507	M	49	Singapore	Chinese	Intrahep	RBU016	RBU015
12	19286759	F	55	Singapore	n.a.	Intrahep	RBU018	RBU017
13	Z321	F	59	Singapore	Chinese	Intrahep	RBU020	RBU019
14	Z639	M	56	Singapore	Chinese	Intrahep	RBU022	RBU021
15	Z2778	M	35	Singapore	n.a.	Intrahep	RBU024	RBU023
16	33587479	M	51	Singapore	n.a.	Intrahep	RBU026	RBU025
17	17231203	F	61	Singapore	Chinese	Intrahep	RBU028	RBU027
18	72600277	M	55	Singapore	Chinese	Intrahep	RBU030	RBU029
19	22223293	M	60	Singapore	Chinese	Intrahep	RBU032	RBU031
20	45782570	M	57	Singapore	Malay	Intrahep	RBU034	RBU033
21	715	M	64	Romania	Caucasian	Extrahep	RBU035	RBU036
22	2222	F	66	Romania	Caucasian	Extrahep	RBU037	RBU038
23	3000	F	63	Romania	Caucasian	Extrahep	RBU039	RBU040
24	Z2526	F	68	Singapore	Chinese	Extrahep	RBU042	RBU041
25	1898	M	30	Romania	Caucasian	Extrahep	RBU043	RBU044
26	002I	F	50	Romania	Caucasian	Intrahep	RBU045	RBU046
27	3001	F	69	Romania	Caucasian	Intrahep	PHC685	PHC686
28	2284	F	61	Romania	Caucasian	Extrahep	PHC687	PHC688
29	004C	F	62	Romania	Caucasian	Intrahep	PHC689	PHC690
30	41506842	M	51	Singapore	n.a.	Intrahep	PHC692	PHC691
31	FUNCGT 04.0840b	M	65	Romania	Caucasian	Intrahep	PHC694	PHC693
32	FUNCGT 05-1786b	M	49	Romania	Caucasian	Intrahep	PHC695	PHC696
Summary Statistics		15 out of 32 males	Mean age: 56.6			8 out of 32 Extrahep

## Sheet: OVa CCA
No.	Sample ID	Gender	Age	Origin	Ethnicity	Anatomical subtype	Sequencing Library ID
							Normal	Tumor
1	C085	M	52	Thailand	Thai	Extrahep	RBU001	RBU002
2	A064	M	49	Thailand	Thai	Extrahep	RBU003	RBU004
3	A120	F	53	Thailand	Thai	Intrahep	RBU005	RBU006
4	A142	F	38	Thailand	Thai	Intrahep	RBU007	RBU008
5	B005	M	50	Thailand	Thai	Extrahep	RBU009	RBU010
6	D005	F	71	Thailand	Thai	Intra- & extrahepatic	PHC711	PHC712
7	D113	M	70	Thailand	Thai	Intrahep	PHC713	PHC714
8	C105	F	48	Thailand	Thai	Intrahep	RBU047	RBU048
9	D095	M	63	Thailand	Thai	Intra- & extrahepatic	PHC643	PHC644
10	D058	F	64	Thailand	Thai	Intrahep	PHC645	PHC646
11	D078	F	44	Thailand	Thai	Extrahep	PHC647	PHC648
12	D131	M	66	Thailand	Thai	Intrahep	PHC649	PHC650
13	D024	M	67	Thailand	Thai	Intra- & extrahepatic	PHC651	PHC652
14	D090	F	65	Thailand	Thai	Intra- & extrahepatic	PHC653	PHC654
15	D070	M	65	Thailand	Thai	Intrahep	PHC655	PHC656
16	D049	M	55	Thailand	Thai	Intrahep	PHC657	PHC658
17	D053	M	62	Thailand	Thai	Intrahep	PHC659	PHC660
18	D023	M	70	Thailand	Thai	Extrahep	PHC661	PHC662
19	D042	M	56	Thailand	Thai	Intra- & extrahepatic	PHC663	PHC664
20	D013	M	50	Thailand	Thai	Intra- & extrahepatic	PHC665	PHC666
21	D119	M	71	Thailand	Thai	Intra- & extrahepatic	PHC667	PHC668
22	D069	M	52	Thailand	Thai	Extrahep	PHC669	PHC670
23	D096	F	45	Thailand	Thai	Intra- & extrahepatic	PHC671	PHC672
24	D012	F	61	Thailand	Thai	Extrahep	PHC673	PHC674
25	D105	M	63	Thailand	Thai	Intrahep	PHC675	PHC676
26	D117	M	58	Thailand	Thai	Intra- & extrahepatic	PHC677	PHC678
27	B099	M	48	Thailand	Thai	Intrahep	PHC679	PHC680
28	A150	M	64	Thailand	Thai	Extrahep	PHC681	PHC682
Summary Statistics		19 out of 28 males	Mean Age: 57.9			8 out of 28 Extrahep

## Sheet: Other Samples
No.	Sample ID	Gender	Age	Ethnicity	Remarks	Sample Type	Sequencing Library ID
1	BF01	M	61	Chinese	Cholangiocarcinoma	Bile duct fluid	MHL013
2	BF02	F	82	Indian	Cholangiocarcinoma	Bile duct fluid	MHL014
3	HCC N1	M	56	Chinese	not HCC	Liver tissue	MHL015
4	HCC N2	M	64	Chinese	not HCC	Liver tissue	MHL016
5	HCC N3	F	47	Chinese	not HCC	Liver tissue	MHL017
6	HCC N4	F	56	Chinese	not HCC	Liver tissue	MHL018
7	HCC N5	M	46	Indian	not HCC	Liver tissue	MHL019
8	N1129/LTS	M	55	Chinese	Chronic gastritis	Gastric mucosa	1129
9	N1174/CKH	M	62	Chinese	Chronic gastritis, Intestinal Metaplasia	Gastric mucosa	1174
10	N1237/CCK	F	71	Chinese	No significant abnormality	Gastric mucosa	1237
11	N1309/LSC	M	56	Chinese	Chronic gastritis	Gastric mucosa	1309
